# Supplementary material for: Real-Space Pseudopotential Method for the Calculation of 1s Core-Level Binding Energies
Source: J Chem Theory Comput. 2022 Aug 29;18(9):5471–8. doi: 10.1021/acs.jctc.2c00474 (PMC9476661; doi:10.1021/acs.jctc.2c00474)
Supplement: Supplementary file 2 — ct2c00474_si_002.zip [file ct2c00474_si_002.zip]

Archive with 1 entries (1 files):
- DSCF_DATA.tar
